# Supplementary material for: Orofacial pain diagnoses and their impact on Oral Health-Related Quality of life in dental patients: a cross-sectional study in Makkah, Saudi Arabia
Source: PeerJ. 2026 Jun 26;14:e21487. doi: 10.7717/peerj.21487 (PMC13312972; doi:10.7717/peerj.21487)
Supplement: Supplemental Information 3 [file peerj-14-21487-s003.xlsx]

## Sheet: Responses
Patient Code	Age	Gender	Nationality	Income	Q1	Q2	Q3	Q4	Q5	Q6	Q7	Q8	Q9	Q10	Q11	Q12	Q13	Q14	Q15	Q16	Q17	Q18	Q19	Q20	Q21	Q22
1	19	2	1	1	1	7	6	1	3	4	4	1	3	3	1	2	3	1	2	2	2	3	3	2		2
2	21	2	1	1	1	5	6	2	1	1	1	1	2	4	1	2	3	4	2	1	2	4	3	1	1	2
3	27	2	2	1	1	1	3	2	1	1	1	1	2	3	2	1	2	4	2	2	2	2	3	2	3	2
4	27	2	2	1	1	1	3	2	1	1	1	1	2	3	2	1	2	4	2	2	2	2	3	2	3	2
5	19	2	2	1	1	3	6	2	2	1	3	1	3	2	2	2	1	2	4	2	3	2	3	3	3	3
6	30	2	2	1	1	5	3	2	2	1	1	1	4	2	2	1	1	2	1	1	1	1	1	1	2	1
7	30	2	2	1	1	5	3	2	2	1	1	1	4	2	2	1	1	2	1	1	1	1	1	1	2	1
8	30	2	2	1	1	1	3	2	2	1	1	1	4	2	2	1	1	2	1	1	1	1	1	1	2	1
9	19	2	2	1	1	1	6	2	2	1	1	1	3	2	2	2	1	2	4	2	3	2	3	3	3	3
10	30	2	2	1	1	1	3	2	2	1	1	1	4	2	2	1	1	2	1	1	1	1	1	1	2	1
11	21	2	2	1	1	1	3	2	1	1	3	1	3	3	1	2	2	2	2	2	3	2	3	3	2	3
12	40	2	2	1	1	1	3	2	2	1	1	1	3	2	1	2	2	1	1	1	1	2	2	1	2	2
13	40	2	2	1	1	1	6	2	2	1	3	1	3	2	1	2	2	1	1	1	1	2	2	1	2	2
14	19	2	2	1	1	1	3	2	2	1	1	1	4	4	2	2	4	2	2	2	2	4	3	2	3	2
15	36	2	2	1	1	5	6	2	2	1	1	1	3	3	1	1	3	2	2	2	2	2	3	2	2	3
16	27	2	2	1	1	1	6	2	1	1	1	1	3	3	2	3	1	3	2	4	3	2	3	3	3	2
17	13	2	2	1	1	1	6	2	2	1	1	1	1	1	1	1	2	3	1	1	1	2	2	1	1	1
18	13	2	2	1	1	1	6	2	1	1	3	1	1	1	1	1	2	3	1	1	1	2	2	1	1	1
19	20	2	2	1	1	5	3	2	2	1	1	1	2	3	1	1	1	1	1	1	1	1	2	1	1	1
20	13	2	2	1	1	1	6	2	1	1	3	1	1	1	1	1	2	3	1	1	1	2	2	1	1	1
21	16	2	1	1	1	5	5	2	1	4	3	1	3	3	1	1	3	2	2	1	3	3	3	3	3	2
22	29	2	2	1	1	2	3	2	2	1	1	1	4	4	4	4	2	4	1	1	2	2	2	1	2	1
23	24	2	2	1	1	5	6	2	2	1	1	1	3	2	2	2	3	3	2	2	2	3	2	2	2	3
24	25	2	2	1	1	2	3	2	2	1	1	1	4	2	2	1	1	1	2	2	2	1	2	2	2	2
25	22	2	2	1	1	5	3	2	2	1	1	1	3	3	1	2	2	1	2	2	1	3	3	3	3	2
26	24	2	2	1	1	1	3	2	2	3	3	1	3	3	2	2	2	2	2	2	2	2	2	2	2	2
27	26	2	2	1	1	3	3	2	2	1	3	1	3	3	2	2	1	3	2	1	1	2	3	2	2	2
28	23	2	1	1	1	5	5	2	2	3	3	1	2	2	2	2	2	2	2	2	2	2	2	2	2	2
29	22	2	1	1	1	1	3	2	1	1	6	1	3	3	1	2	2	2	2	1	2	2	2	2	2	2
30	38	2	2	1	1	5	4	2	1	3	3	1	2	2	2	2	2	2	2	2	2	2	2	2	2	2
31	22	2	1	1	1	1	3	2	2	1	1	1	3	3	1	1	3	3	2	2	2	2	2	2	2	2
32	31	2	2	1	1	5	3	2	2	1	1	1	1	1	1	1	1	1	1	1	1	1	1	1	1	1
33	24	2	2	1	1	5	6	2	2	1	1	1	4	4	1	1	1	3	3	3	3	3	3	3	3	3
34	16	2	2	1	1	1	3	2	2	1	1	1	4	3	2	2	1	4	2	2	4	2	4	2	2	4
35	24	2	1	1	2	5	3	2	2	1	1	1	2	2	2	2	2	2	3	1	1	1	1	1	2	2
36	23	2	1	2	1	5	6	2	2	1	1	1	3	3	2	3	3	3	2	3	2	3	3	3	3	2
37	22	2	2	1	1	5	6	1	3	4	4	1	3	3	2	2	3	2	2	2	2	2	3	2	2	2
38	30	2	2	1	1	3	6	2	2	1	1	1	3	3	1	1	3	3	3	1	1	3	3	3	3	1
39	21	2	2	1	1	1	3	2	1	1	1	1	2	1	2	1	1	1	1	1	1	2	2	2	4	1
40	20	2	2	1	1	1	3	2	2	1	1	1	4	4	4	4	4	4	4	4	4	4	4	4	4	4
41	23	2	2	1	1	1	3	2	2	1	1	1	3	3	3	3	3	3	3	3	3	3	3	3	3	3
42	13	2	1	2	2	2	1	2	2	1	1	1	3	3	3	3	3	3	3	3	3	3	3	3	3	3
43	21	2	2	1	1	5	3	2	2	1	1	1	3	3	3	3	3	3	3	3	3	3	3	3	3	3
44	25	2	2	1	1	5	6	2	2	1	1	1	4	4	2	2	3	3	3	3	3	3	3	3	3	3
45	37	2	2	1	2	1	3	2	2	1	1	1	2	3	1	1	3	2	2	2	2	3	2	2	2	2
46	28	2	2	1	1	1	3	2	2	1	1	1	1	1	1	1	1	1	1	1	1	1	1	1	1	1
47	44	2	2	1	1	1	3	2	2	1	1	1	4	2	2	2	2	2	3	3	3	3	2	2	2	2
48	19	2	2	1	1	5	6	2	2	1	1	1	3	3	1	1	3	2	2	2	2	3	3	2	3	2
49	19	2	2	1	1	5	6	2	2	1	1	1	3	3	1	1	3	2	2	2	2	3	3	2	3	2
50	64	2	1	1	1	1	3	2	1	1	1	1	2	2	1	1	2	2	2	1	1	1	4	1	1	1
51	23	1	1	1	1	5	6	1	3	4	5	1	2	2	2	1	2	2	2	2	1	2	2	2	2	2
52	22	2	2	1	1	1	3	2	2	2	2	1	3	3	2	2	2	2	2	2	2	2	2	2	2	2
53	38	2	2	1	1	1	3	2	2	1	1	1	2	3	2	1	2	4	2	2	2	3	1	1	1	1
54	23	2	2	1	1	1	6	2	2	1	1	1	3	3	2	2	2	2	2	2	2	2	2	2	2	2
55	24	2	2	1	1	1	4	2	2	1	1	1	1	1	1	1	1	1	1	1	1	1	1	1	1	1
56	25	2	2	1	1	1	6	2	2	1	1	1	2	2	2	2	2	2	2	2	2	2	2	2	2	2
57	40	2	2	1	1	1	3	2	1	1	1	1	2	1	1	1	1	1	1	1	1	1	1	1	1	1
58	40	2	2	1	1	1	1	2	1	1	1	1	2	1	1	1	1	1	1	1	1	1	1	1	1	1
59	41	2	2	1	1	1	3	2	2	1	1	1	2	2	2	2	2	2	2	2	2	2	2	2	2	2
60	55	2	2	1	2	5	6	2	3	2	2	1	2	2	1	1	2	2	2	2	2	2	3	2	2	2
61	42	2	2	1	1	1	4	2	2	1	1	1	2	2	2	2	2	2	2	2	2	2	2	2	2	2
62	27	2	2	1	1	3	3	2	2	1	1	1	2	2	2	1	1	1	1	1	1	1	1	1	1	1
63	24	2	2	1	1	5	6	2	2	1	1	1	2	2	1	1	2	2	2	2	2	2	3	3	2	2
64	35	1	2	1	1	5	3	2	2	1	1	1	3	4	2	4	2	4	2	2	2	2	1	2	2	1
65	36	1	2	1	1	1	3	2	2	1	1	1	2	2	2	1	3	2	1	1	1	2	4	2	3	2
66	35	1	2	1	1	1	3	2	2	1	1	1	2	2	2	1	3	2	1	1	1	2	4	2	3	2
67	24	1	1	2	1	5	3	2	2	1	1	1	2	3	2	1	3	2	1	1	1	3	2	1	2	1
68	34	2	2	1	1	5	3	2	1	1	1	1	4	2	2	1	3	1	1	2	2	2	2	2	2	2
69	34	2	1	1	1	4	3	2	2	2	2	1	4	2	2	1	3	1	1	2	2	2	2	2	2	2
70	40	2	2	1	1	6	3	2	1	1	1	1	2	2	2	2	2	2	2	2	2	2	2	2	2	2
71	35	2	1	1	1	1	3	2	2	1	1	1	3	3	2	2	2	4	2	2	2	2	2	2	2	2
72	43	1	2	1	1	1	6	2	1	1	1	1	4	1	1	1	1	1	1	3	1	1	1	1	1	1
73	46	2	2	1	1	7	6	2	2	1	1	1	1	3	3	3	3	3	3	3	3	3	3	3	3	3
74	19	2	2	1	1	1	3	2	2	1	1	1	2	2	1	1	2	2	2	2	2	2	2	2	2	2
75	19	2	2	1	1	1	3	2	2	1	1	1	2	2	1	1	2	2	2	2	2	2	2	2	2	2
76	47	2	2	1	1	1	3	2	2	1	1	1	2	2	1	1	2	2	2	2	2	2	2	2	2	2
77	25	2	2	1	1	1	1	2	2	1	1	1	2	2	1	1	2	2	2	2	2	2	2	2	2	2
78	31	2	2	1	1	1	3	2	1	1	1	1	1	1	1	1	1	2	2	2	2	2	3	1	2	2
79	52	1	2	1	1	1	6	2	2	1	1	1	3	3	2	2	2	2	2	1	1	1	2	2	2	2
80	52	1	2	1	1	1	6	2	2	1	1	1	3	3	2	2	2	2	2	1	1	1	2	2	2	2
81	25	2	2	1	1	1	3	2	2	1	1	1	2	2	2	1	1	1	1	1	1	1	1	1	2	2
82	45	2	2	1	1	1	1	2	2	1	1	1	1	1	1	1	1	1	1	1	1	1	1	1	1	1
83	31	2	2	1	1	1	3	2	1	1	1	1	4	2	2	2	1	2	1	2	1	1	3	2	3	2
84	32	2	1	1	1	1	6	2	1	1	1	1	1	4	4	1	1	1	1	2	2	1	1	1	1	1
85	43	2	1	2	1	1	3	2	1	1	1	1	3	3	3	2	1	2	1	1	1	1	1	1	2	2
86	52	2	1	1	1	2	3	2	1	1	1	1	3	3	1	1	3	1	1	1	2	2	1	1	1	1
87	33	2	2	1	1	1	3	2	1	1	1	1	1	1	1	1	1	1	1	1	1	1	1	1	1	1
88	33	2	2	1	1	1	3	2	1	1	1	1	1	1	1	1	1	1	1	1	1	1	1	1	1	1
89	33	2	1	1	1	1	3	2	1	1	1	1	1	1	1	1	1	1	1	1	1	1	1	1	1	1
90	55	2	2	1	2	1	3	2	3	2	2	1	2	1	1	1	2	2	1	1	2	2	2	2	2	2
91	32	2	2	1	1	1	6	2	1	1	1	1	3	4	3	4	2	3	4	1	2	2	3	3	2	4
92	24	2	2	1	1	5	3	2	2	1	1	1	3	3	1	1	1	2	2	2	2	1	1	2	2	2
93	24	2	2	1	1	1	3	2	1	1	1	1	3	3	1	2	2	3	3	3	3	3	3	3	3	3
94	24	2	2	1	1	5	6	2	2	3	3	1	2	2	1	1	1	1	1	1	1	1	1	2	2	1
95	24	1	2	1	1	1	3	2	1	1	1	1	1	1	1	1	1	1	1	1	1	1	1	2	2	2
96	21	1	1	1	1	1	3	2	2	1	1	1	3	3	3	3	3	3	3	2	2	3	3	3	3	3
97	53	1	1	1	1	1	3	2	1	1	1	1	3	3	3	3	1	1	1	3	2	1	3	1	1	3
98	34	2	2	1	1	5	6	2	1	1	1	1	2	3	2	2	2	2	2	2	2	2	2	2	2	2
99	30	2	2	1	1	7	6	2	1	1	1	1	3	3	3	1	1	1	1	1	1	1	1	1	1	1
100	35	2	2	1	1	4	6	2	1	1	1	1	2	2	2	2	2	2	2	2	2	2	2	2	2	2
101	50	2	2	1	1	1	6	2	1	1	1	1	3	3	2	2	2	2	2	2	2	2	2	2	2	2
102	32	2	2	1	1	1	6	2	2	1	1	1	3	3	2	2	2	2	2	2	2	2	2	2	2	2
103	25	2	2	1	1	1	3	2	2	1	1	1	1	1	1	1	3	3	1	1	1	2	3	2	2	2
104	40	2	2	1	1	1	6	2	2	1	1	1	2	2	1	1	1	1	1	1	1	1	1	2	2	1
105	35	2	2	1	1	5	6	2	1	1	1	1	1	1	2	2	2	1	1	2	2	1	1	2	1	1
106	16	2	1	1	1	1	3	2	1	1	3	1	3	2	2	1	3	2	2	2	4	3	3	2	2	2
107	38	2	2	1	1	1	3	2	1	1	3	1	2	2	3	2	1	2	1	1	3	2	2	1	1	1
108	63	2	1	1	1	5	6	2	2	3	3	1	2	2	1	1	1	1	1	1	1	1	1	1	1	1
109	32	2	2	1	1	1	3	2	2	1	1	1	1	1	1	1	2	2	1	1	1	1	1	2	2	2
110	35	2	2	1	1	1	3	2	2	1	1	1	1	1	2	2	2	1	1	2	2	1	1	2	1	1
